# Supplementary material for: Chronic in vivo imaging defines age-dependent alterations of neurogenesis in the mouse hippocampus
Source: Nat Aging. 2023 Feb 20;3(4):380–90. doi: 10.1038/s43587-023-00370-9 (PMC10154232; doi:10.1038/s43587-023-00370-9)
Supplement: Supplementary file 7 — Statistical details for main figures and extended data figures. [file 43587_2023_370_MOESM7_ESM.xlsx]

## Sheet: Supplementary table 1.1
Supplementary Table 1.1 | Statistics for Fig. 1 and Extended Data Fig. 1
Fig. 1
	Measure	Values	N	Statistical test	Significance
Fig. 1c	Quantification of the number of R and NR cells in the DG of young and aged mice. Values are shown as mean ± SEM.	R cells: 2MO: 5435 ± 707 cells 12MO: 980 ± 265 cells NR cells: 2MO: 3613 ± 265 cells 12MO: 329 ± 147 cells	2MO: 3 Nestin-GFP mice 12MO: 3 Nestin-GFP mice	Two-tailed unpaired t-test with Welch’s correction	R cells: p = 0.0039, t = 10.22, df = 2.551 NR cells: p = 0.0003, t = 18.79, df = 3.119
Fig. 1e	Quantification of the number and percentageof Ki67+ NSCs in the DG of young and aged mice. Values are shown as mean ± SEM.	Ki67+ R cells: 2MO: 277 ± 30 cells 12MO: 10.3 ± 4.7 cells Ki67+ NR cells: 2MO: 1906 ± 362 cells 12MO: 47.7 ± 21.1 cells Percentage of Ki67+ R cells: 2MO: 5.2 ± 0.9% 12MO: 1.0 ± 0.4% Percentage of Ki67+ NR cells: 2MO: 53.4 ± 13.2% 12MO: 15.5 ± 5.1%	2MO: 3 Nestin-GFP mice 12MO: 3 Nestin-GFP mice	Two-tailed unpaired t-test with Welch’s correction	R cells: p = 0.0036, t = 15.04, df = 2.097 NR cells: p = 0.0122, t = 8.871, df = 2.014 Ki67+ R cells: p = 0.0044, t = 7.578, df = 3.076 Ki67+ NR cells: p = 0.0247, t = 4.565, df = 2.697
Fig. 1g	Quantification of the number of of Dcx+ cells in the DG of young and aged mice	2MO: 7685 ± 1189 Dcx+ cells 12MO: 163 ± 55 Dcx+ cells	2MO: 3 Nestin-GFP mice 12MO: 3 Nestin-GFP mice	Two-tailed unpaired t-test with Welch’s correction	p = 0.0081, t = 10.95, df = 2.009
Fig. 1i	The percentage of active and quiescent Gli1-targeted NSCs in young and middle-aged mice	Young: 41.2% Middle-age: 22.6%	Young: 103 clones, 6 Gli1-CreERT2;tdTOM mice Middle-age: 241 clones, 5 Gli1-CreERT2;tdTOM mice	Two-sided Fisher's exact test	p = 0.0003
Fig. 1l	Final number of cells per active clone	Young: 5.0 ± 4.3 cells Middle-age: 2.1 ± 1.9 cells	Young: 56 clones, 6 Gli1-CreERT2;tdTOM mice Middle-age: 47 clones, 5 Gli1-CreERT2;tdTOM mice	Two-tailed unpaired t-test with Welch’s correction	p < 0.0001, t = 4.538, df = 78.73
Extended Data Fig. 1
	Measure	Values	N	Statistical test	Significance
Extended Data Fig. 1h	Quantification of the number of of Gli1-targeted (TOM+) R cells in the imaged and control DG	Imaged: 361.7 ± 104.7 cells Control: 376.0 ± 116.1 cells	Imaged: 3 12MO-Gli1-CreERT2;tdTOM mice Control: 3 12MO-Gli1-CreERT2;tdTOM mice	Two-tailed unpaired t-test with Welch’s correction	p = 0.8820, t = 0.1581, df = 2.439
Extended Data Fig. 1i	Quantification of the number of of Gli1-targeted (TOM+) proliferating R and NR cells in the imaged and control DG	Ki67+ tdTOM+ cells: Imaged: 24 ± 27.5 cells Control: 30 ± 26.2 cells Ki67+ tdTOM+ R cells: Imaged: 4 ± 3.5 cells Control: 2 ± 3.5 cells	Imaged: 3 12MO-Gli1-CreERT2;tdTOM mice Control: 3 12MO-Gli1-CreERT2;tdTOM mice	Two-tailed unpaired t-test with Welch’s correction	p = 0.5185, t = 0.7071, df = 4.000
Extended Data Fig. 1j	Quantification of the number of of Dcx+ cells in the imaged and control DG	Imaged: 361.7 ± 104.7 cells Control: 376.0 ± 116.1 cells	Imaged: 3 12MO-Gli1-CreERT2;tdTOM mice Control: 3 12MO-Gli1-CreERT2;tdTOM mice	Two-tailed unpaired t-test with Welch’s correction	p = 0.3457, t = 0.1094, df = 3.385

## Sheet: Supplementary table 1.2
Supplementary Table 1.2 | Statistics for Fig. 2, Fig. 3 and Extended Data Fig. 3
Fig. 2
	Measure	Values	N	Statistical test	Significance
Fig. 2b	The activity duration of active clones	Young: 16.39 ± 15.81 days Middle-age: 22.55 ± 17.34 days	Young: 56 clones, 6 mice Middle-age: 43 clones, 5 mice	Two-tailed Mann-Whitney test	p = 0.0361, U = 954
Fig. 2c	The R self-renewal duration of active clones	Young: 17.80 ± 19.31 days Middle-age: 34.02 ± 32.26 days	Young: 56 clones, 6 mice Middle-age: 43 clones, 5 mice	Two-tailed Mann-Whitney test	p = 0.0139, U = 902
Fig. 2d	The dividing intervals of R cells	Total: Young: 10.48 ± 13.43 days Middle-age: 25.68 ± 30.21 days Div 1: Young: 12.64 ± 15.85 days Middle-age: 25.70 ± 29.55 days Div 2: Young: 6.42 ± 6.67 days Middle-age: 25.11 ± 32.54 days Div 3: Young: 7.17 ± 2.56 days Middle-age: 27.33 ± 33.04 days	Total: Young: 61 divisions, 6 mice Middle-age: 67 divisions, 5 mice Div 1: Young: 27 divisions, 6 mice Middle-age: 25 divisions, 5 mice Div 2: Young: 19 divisions, 6 mice Middle-age: 29 divisions, 5 mice Div 3: Young: 11 divisions, 6 mice Middle-age: 11 divisions, 5 mice	Two-tailed Mann-Whitney test	Total: p = 0.0049, U = 1695 Div 1: p = 0.2434, U = 789 Div 2: p = 0.0138, U = 91 Div 3: p = 0.0281, U = 4.5
Fig. 2f	The dividing intervals of NR cells	Total: Young: 1.38 ± 1.83 days Middle-age: 2.33 ± 2.82 days Div 1: Young: 1.37 ± 2.03 days Middle-age: 2.41 ± 2.76 days Div 3: Young: 1.50 ± 1.83 days Middle-age: 2.59 ± 3.32 days Div 5: Young: 1.25 ± 1.31 days Middle-age: 1.94 ± 1.27 days	Total: Young: 310 divisions, 6 mice Middle-age: 261 divisions, 5 mice Div 1: Young: 91 divisions, 6 mice Middle-age: 73 divisions, 5 mice Div 3: Young: 65 divisions, 6 mice Middle-age: 63 divisions, 5 mice Div 5: Young: 11 divisions, 4 mice Middle-age: 8 divisions, 3 mice	Two-tailed Mann-Whitney test	Total: p < 0.0001, U = 56841 Div 1: p < 0.0001, U = 4669 Div 3: p = 0.0249, U = 2667 Div 5: p = 0.1120, U = 27.5
Fig. 2m	Comparison of the R dividing intervals and the persisting time of resting R cells	Young: Interval of R division: 10.48 ± 13.73 days Persisting time:55.86 ± 21.59 days Middle-age: Interval of R division: 25.68 ± 29.98 days Persisting time: 68.40 ± 27.20 days	Young: Interval of R division: 67 divisions, 6 mice Persisting time: 7 cells, 6 mice Middle-age: Interval of R division: 70 divisions, 5 mice Persisting time: 15 cells, 5 mice	Two-tailed Mann-Whitney test	Young: p < 0.0001, U = 8.5 Middle-age: p < 0.0001, U = 144.5
Fig. 3
	Measure	Values	N	Statistical test	Significance
Fig. 3c	Comparison of total cell death rate in both ages	Young: 57.03 ± 31.73% Middle-age: 71.40 ± 28.64%	Young: n = 456 events, 6 mice Middle-age: n = 360 events, 5 mice	Two-tailed Mann-Whitney test	p = 0.0106, U = 932.5
Fig. 3e	Comparison of early and late cell death rate in both ages	Early cell death: Young: 36.55 ± 24.77% Middle-age: 53.92 ± 30.50% Late cell death Young: 20.48 ± 18.88% Middle-age: 17.48 ± 22.36%	Early cell death: Young: n = 256 events, 6 mice Middle-age: n = 264 events, 5 mice Late cell death: Young: n = 200 events, 6 mice Middle-age: n = 96 events, 5 mice	Two-tailed Mann-Whitney test	Early cell death: p = 0.0016, U = 845.5 Late cell death: p = 0.2366, U = 1141
Fig. 3g	Total number of cell divisions in the active clones	Total division: Young: 13.61 ± 8.60 divisions Middle-age: 9.57 ± 6.43 divisions R division: Young: 3.39 ± 2.07 divisions Middle-age: 2.09 ± 1.00 divisions NR division: Young: 11.00 ± 6.86 divisions Middle-age: 8.38 ± 5.57 divisions	Total division: Young: 371 divisions Middle-age: 328 divisions R division: Young: 61 divisions Middle-age: 67 divisions NR division: Young: 310 divisions Middle-age: 261 divisions	Two-tailed Mann-Whitney test	Total division: p = 0.0221, U = 972 R division: p = 0.5613, U = 1178 NR division: p = 0.0363, U = 775
Extended Data Fig. 3
	Measure	Values	N	Statistical test	Significance
Extended Data Fig. 3a	Time until the first division of Gli1-targeted R cell between young and middle-aged lineages	Young: 26.98 ± 24.70 days Middle-age: 24.98 ± 20.79 days	Young: 56 clones, 6 mice Middle-age: 43 clones, 5 mice	Two-tailed Mann-Whitney test	p = 0.9303, U = 1303
Extended Data Fig. 3b	The activity duration of clones without long-term self-renewal R cells	Young: 12.40 ± 8.29 days Middle-age: 21.15 ± 11.64 days	Young: 45 clones, 6 mice Middle-age: 26 clones, 5 mice	Two-tailed Mann-Whitney test	p = 0.0013, U = 321
Extended Data Fig. 3c	The R self-renewal duration of R cells that are not long-term self-renewal	Young: 10.11 ± 8.40 days Middle-age: 11.88 ± 10.49 days	Young: 45 clones, 6 mice Middle-age: 26 clones, 5 mice	Two-tailed Mann-Whitney test	p = 0.6358, U = 545
Extended Data Fig. 3d	The dividing intervals of R cells that are not long-term self-renewal	Young: 7.63 ± 8.09 days Middle-age: 8.91 ± 7.60 days days	Young: 54 divisions, 6 mice Middle-age: 29 divisions, 5 mice	Two-tailed Mann-Whitney test	p = 0.5001, U = 712
Extended Data Fig. 3e	The dividing intervals of NR cells that are derived from not long-term self-renewal R cells	Young: 1.36 ± 1.91 days Middle-age: 2.28 ± 2.71 days	Young: 260 divisions, 6 mice Middle-age: 172 divisions, 5 mice	Two-tailed Mann-Whitney test	p < 0.0001, U = 20759
Extended Data Fig. 3g	The successive rounds of division between two ages	Total division: Young: 4.40 ± 1.92 rounds Middle-age: 4.45 ± 1.79 rounds R division: Young: 2.04 ± 0.93 rounds Middle-age: 2.19 ± 1.01 rounds NR division: Young: 3.29 ± 1.53 rounds Middle-age: 3.74 ± 1.27 rounds	Young: 56 clones, 6 mice Middle-age: 43 clones, 5 mice	Two-tailed Mann-Whitney test	Total division: p = 0.9054, U = 1154 R division: p = 0.9676, U = 1254 NR division: p = 0.2895, U = 800
Extended Data Fig. 3j (Left, R)	Quantification of the percentage of differentiating R division between young and middle-aged lineages	Total: Young: 34.18 ± 4.92% Middle-age: 38.66 ± 13.62% Div 1: Young: 4.75 ± 5.46% Middle-age: 22.19 ± 25.70% Div 2: Young: 36.14 ± 9.26% Middle-age: 57.58 ± 31.16% Div 3: Young: 43.31 ± 9.20% Middle-age: 54.17 ± 41.67%	Total: Young: 61 divisions, 6 mice Middle-age: 67 divisions, 5 mice Div 1: Young: 27 divisions, 6 mice Middle-age: 25 divisions, 5 mice Div 2: Young: 19 divisions, 6 mice Middle-age: 29 divisions, 5 mice Div 3: Young: 11 divisions, 6 mice Middle-age: 11 divisions, 5 mice	Two-tailed Mann-Whitney test	Total: p = 0.5671, U = 11.5 Div 1: p = 0.0563, U = 4.5 Div 2: p = 0.4004, U = 10 Div 3: p = 0.4000, U = 7.5
Extended Data Fig. 3j (Right, NR)	Quantification of the percentage of differentiating NR division between young and middle-aged lineages	Total: Young: 57.20 ± 6.93% Middle-age: 55.20 ± 5.30% Div 1: Young: 33.58 ± 6.47% Middle-age: 37.85 ± 7.48% Div 3: Young: 67.76 ± 11.54% Middle-age: 57.45 ± 13.96% Div 5: Young: 73.53 ± 15.24% Middle-age: 86.75 ± 12.33%	Total: Young: 310 divisions, 6 mice Middle-age: 261 divisions, 5 mice Div 1: Young: 91 divisions, 6 mice Middle-age: 73 divisions, 5 mice Div 3: Young: 65 divisions, 6 mice Middle-age: 63 divisions, 5 mice Div 5: Young: 11 divisions, 4 mice Middle-age: 8 divisions, 3 mice	Two-tailed Mann-Whitney test	Total: p = 0.5368, U = 11 Div 1: p = 0.4589, U = 10.5 Div 3: p = 0.0823, U = 5 Div 5: p = 0.2063, U = 4.5
Extended Data Fig. 3l	The distribution of early cell death according to their divisional history	Young (n = 6 mice): Div 1: 12.1% Div 2: 33.6% Div 3: 28.5% Div 4: 16.8% Div 5: 9.0% Middle-age (n = 5 mice): Div 1: 18.6% Div 2: 34.4% Div 3: 27.3% Div 4: 14.0% Div 5: 5.7%	Young (n = 6 mice): Div 1: 31 deaths Div 2: 86 deaths Div 3: 73 deaths Div 4: 43 deaths Div 5: 23 deaths Middle-age (n = 5 mice): Div 1: 49 deaths Div 2: 91 deaths Div 3: 72 deaths Div 4: 37 deaths Div 5: 15 deaths	Chi-square test	p = 0.1840 Chi-square = 6.211, df = 4

## Sheet: Supplementary table 1.3
Supplementary Table 1.3 | Statistics for Fig. 4 and Extended Data Fig. 4
Fig. 4
	Measure	Values	N	Statistical test	Significance
Fig. 4c	Quantitation of the accumulative distance between young and middle-age newly born granule cells	Young: 40.98 ± 30.57 μm Middle-age: 40.36 ± 30.47 μm	Young: 40 neurons, 3 mice Middle-age: 40 neurons, 5 mice	Two-tailed unpaired t-test with Welch’s correction	p = 0.9198, t = 0.1009, df = 98
Fig. 4d	Quantitation of the mean migratory speed between young and middle-age newly born granule cells	Young: 5.76 ± 6.02 μm/day Middle-age: 6.02 ± 5.61 μm/day	Young: 40 neurons, 3 mice Middle-age: 40 neurons, 5 mice	Two-tailed unpaired t-test with Welch’s correction	p = 0.7923, t = 0.2640, df = 90.48
Fig. 4e	Quantitation of the time of migration between young and middle-age newly born granule cells	Young: 9.68 ± 5.66 days Middle-age: 8.86 ± 5.08 days	Young: 40 neurons, 3 mice Middle-age: 40 neurons, 5 mice	Two-tailed unpaired t-test with Welch’s correction	p = 0.4477, t = 0.7623, df = 96.89
Fig. 4g	Quantitative analysis of the time reaching the maximum size of the soma between young and middle-aged newly born granule cells	Young: 27.69 ± 12.48 days Middle-age: 31.36 ± 13.52 days	Young: 40 neurons, 3 mice Middle-age: 40 neurons, 5 mice	Two-tailed unpaired t-test with Welch’s correction	p = 0.2119, t = 1.259, df = 76.77
Fig. 4j (Upper, total length)	Quantitation of the total length of dendrites of newly born granule cells in the first 28 days after birth.	Young: d1: 30.82 ± 19.61 μm d3: 34.22 ± 24.90 μm d5: 50.44 ± 23.23 μm d7: 54.19 ± 34.77 μm d9: 51.39 ± 29.49 μm d11: 81.16 ± 41.63 μm d13: 95.13 ± 53.64 μm d20: 136.23 ± 69.16 μm d27: 225.91 ± 148.68 μm Middle-age: d1: 25.35 ± 16.77 μm d3: 25.03 ± 10.89 μm d5: 29.92 ± 22.84 μm d7: 31.69 ± 23.14 μm d9: 42.51 ± 32.81 μm d11: 38.31 ± 30.42 μm d13: 36.55 ± 21.87 μm d20: 44.51 ± 41.50 μm d27: 65.36 ± …	Young: 11 neurons, 2 mice Middle-age: 13 neurons, 5 mice	Two-way ANOVA	p = 0.0001, F(1.856, 42.69) = 11.89
Fig. 4j (Lower, number of dendrites)	Quantitation of the number of branches of newly born granule cells in the first 28 days after birth.	Young: d1: 1.36 ± 0.81 d3: 2.27 ± 1.62 d5: 2.27 ± 1.62 d7: 2.27 ± 1.35 d9: 2.64 ± 1.69 d11: 3.45 ± 1.81 d13: 4.00 ± 2.14 d20: 5.27 ± 2.76 d27: 7.00 ± 4.86 Middle-age: d1: 1.08 ± 0.28 d3: 1.54 ± 0.88 d5: 1.46 ± 0.88 d7: 1.00 ± 0.00 d9: 1.62 ± 0.96 d11: 1.38 ± 0.77 d13: 1.31 ± 0.63 d20: 1.69 ± 0.95 d27: 2.31 ± 1.55	Young: 11 neurons, 2 mice Middle-age: 13 neurons, 5 mice	Two-way ANOVA	p = 0.0004, F(1.958, 45.03) = 9.408
Extended Data Fig. 4
	Measure	Values	N	Statistical test	Significance
Extended Data Fig. 4a	Quantitation shows no significant difference in terms of the direct migratory displacement	Young: 20.39 ± 21.28 μm Middle-age: 23.27 ± 19.68 μm	Young: 40 neurons, 3 mice Middle-age: 40 neurons, 5 mice	Two-tailed unpaired t-test with Welch’s correction	p = 0.4848, t = 0.7013, df = 97.41
Extended Data Fig. 4b	Quantification of maximum migratory speed	Young: 14.28 ± 10.05 μm/day Middle-age: 17.25 ± 15.13 μm/day	Young: 40 neurons, 3 mice Middle-age: 40 neurons, 5 mice	Two-tailed unpaired t-test with Welch’s correction	p = 0.2504, t = 1.157, df = 85.19
Extended Data Fig. 4f	Quantitation of the length of primary dendrite	Young: d1: 25.30 ± 15.44 μm d3: 16.52 ± 17.11 μm d5: 29.52 ± 14.63 μm d7: 27.58 ± 25.95 μm d9: 28.74 ± 21.82 μm d11: 23.57 ± 21.40 μm d13: 20.50 ± 15.04 μm d20: 17.75 ± 15.15 μm d27: 17.95 ± 16.07 μm Middle-age: d1: 23.78 ± 14.96 μm d3: 19.27 ± 11.04 μm d5:24.54 ± 21.69 μm d7: 31.69 ± 23.14 μm d9: 29.87 ± 27.80 μm d11: 30.96 ± 22.25 μm d13: 33.26 ± 19.21 μm d20: 24.36 ± 18.27 μm d27: 28.04 ± 25.4…	Young: 11 neurons, 2 mice Middle-age: 13 neurons, 5 mice	Two-way ANOVA	p = 0.2391, F(3.137, 72.16) = 1.433
Extended Data Fig. 4g	Quantitation of the length of the longest branch	Young: d1: 26.99 ± 15.67 μm d3: 22.36 ± 15.02 μm d5:34.57 ± 9.70 μm d7: 36.45 ± 24.25 μm d9: 32.99 ± 20.24 μm d11: 47.35 ± 29.74 μm d13: 41.91 ± 30.27 μm d20: 51.45 ± 27.38 μm d27: 72.89 ± 35.90 μm Middle-age: d1: 23.78 ± 14.96 μm d3:20.44 ± 10.26 μm d5:25.29 ± 21.26 μm d7:31.69 ± 23.14 μm d9: 33.79 ± 27.67 μm d11: 33.37 ± 22.49 μm d13: 33.26 ± 19.21 μm d20: 30.82 ± 21.43 μm d27: 37.33 ± 30.94 μm	Young: 11 neurons, 2 mice Middle-age: 13 neurons, 5 mice	Two-way ANOVA	p = 0.1850, F(8, 198) = 8.432
