# Supplementary material for: Chronic in vivo imaging defines age-dependent alterations of neurogenesis in the mouse hippocampus
Source: Nat Aging. 2023 Feb 20;3(4):380–90. doi: 10.1038/s43587-023-00370-9 (PMC10154232; doi:10.1038/s43587-023-00370-9)
Supplement: Supplementary file 8 — Number of z-stacks of collapsed two-photon images for main figures and extended data figures. [file 43587_2023_370_MOESM8_ESM.xlsx]

## Sheet: Supplementary table 2
Supplementary Table 3 | Number of z-stack of collapsed two-photon images
Fig. 1
	Content	N of z-stack
Fig. 1j	Representative active clone in middle-aged mice	d11 = 21 d17 = 20 d20 = 21 d22 = 21 d25 = 20 d28 = 17 d30 = 18 d31 = 20 d112 = 23
Fig. 2
	Content	N of z-stack
Fig. 2e	Representative images of an active R cell in the middle-aged mice undergoing two successive rounds of dividing with relatively long dividing intervals (25 days)	d49 = 34 d55 = 33 d62 = 32 d80 = 28
Fig. 2g	Representative images of an active NR cell in the middle-aged mice undergoing two successive rounds of dividing with relatively long dividing intervals	d70 = 17 d71 = 19 d85 = 22 d86 = 21
Fig. 2l	Representative images of one resting R cell in the aged lineage after 2 rounds of activation	d11 = 21 d13 = 21 d20 = 21 d112 = 23
Fig. 3
	Content	N of z-stack
Fig. 3d	Representative images of cell death events (Upper, early cell death) (Lower, late cell death)	Early cell death: d73 = 29 d74 = 29 d75 = 28 d76 = 27 Late cell death: d11 = 20 d23 = 17 d25 = 20
Fig. 3k	Representative images showing spatial overlap of surviving and dying cells	d43 = 34 d44 = 32 d51 = 32 d74 = 28
Extended Data Fig. 3
	Content	N of z-stack
Extended Data Fig. 3h	The classification of cell division modes	Symmetric: R -> R + R: upper = 17 lower = 16 R -> NR + NR: upper = 16 lower = 19 NR -> N + N: upper = 19 lower = 20 Asymmetric: R -> R + NR: upper = 32 lower = 31 R -> R + N: upper = 24 lower = 25 NR -> NR + N: upper = 22 lower = 17
Fig. 4
	Content	N of z-stack
Fig. 4b	Representative images showing migratory trajectories of two granule cells in the middle-aged mice	d22 = 17 d27 = 19 d30 = 16 d31 = 16 d32 = 13 d33 = 14 d34 = 14 d74 = 16
Fig. 4i	Representative images showing the measurement of dendrites of newly born granule cells in the young and middle-aged mice	Young: n = 17 Middle-age: n = 19
Extended Data Fig. 4
	Content	N of z-stack
Extended Data Fig. 4d	Representative images showing the measurement of the soma size of newly born granule cells	d35 = 17 d51 = 16 d67 = 18
Extended Data Fig. 4e	Representative images showing migratory trajectories of one granule cell in the young mice.	d32 = 15 d33 = 16 d34 = 15 d35 = 12 d37 = 13 d41 = 15 d43 = 18 d49 = 17
