# Supplementary material for: Chronic in vivo imaging defines age-dependent alterations of neurogenesis in the mouse hippocampus
Source: Nat Aging. 2023 Feb 20;3(4):380–90. doi: 10.1038/s43587-023-00370-9 (PMC10154232; doi:10.1038/s43587-023-00370-9)
Supplement: Source Data Fig. 1 — Numerical source data. [file 43587_2023_370_MOESM9_ESM.xlsx]

## Sheet: Fig. 1c
R cells			NR cells
2 MO	12 MO		2 MO	12 MO
4773	1254		3915	468
5352	725		3420	176
6180	960		3504	343

## Sheet: Fig. 1e
Ki67+ R cells			Ki67+ NR cells			Ki67+ R cells/total R cells			Ki67+ NR cells/total NR cells
2 MO	12 MO		2 MO	12 MO		2 MO	12 MO		2 MO	12 MO
261	12		1495	72		5.4755	1.0101		38.1786	15.3846
312	5		2046	37		6.02549	0.763359		59.8246	21.2121
258	14		2178	34		4.38328	1.63934		62.1575	10

## Sheet: Fig. 1g
Dcx+ cells
2 MO	12 MO
8702	204
7974	101
6378	185

## Sheet: Fig. 1i
	Active	Quiescent
Young	41.17	58.83
Middle-aged	22.63	77.37

## Sheet: Fig. 1l
Young	Middle-age
7	0
2	0
2	2
0	0
6	0
2	0
4	2
8	2
4	1
2	1
6	0
2	1
4	3
8	1
3	3
2	4
13	4
6	2
3	5
11	2
2	4
9	4
3	3
2	2
5	2
9	5
2	1
18	1
20	0
3	6
0	4
2	2
3	6
11	2
2	1
4	5
11	2
0	2
11	8
1	0
9	2
4	0
7	2
8	0
0	0
4	1
6	2
1
0
5
3
9
7
1
3
2
