# Supplementary material for: Chronic in vivo imaging defines age-dependent alterations of neurogenesis in the mouse hippocampus
Source: Nat Aging. 2023 Feb 20;3(4):380–90. doi: 10.1038/s43587-023-00370-9 (PMC10154232; doi:10.1038/s43587-023-00370-9)
Supplement: Source Data Fig. 2 — Numerical source data. [file 43587_2023_370_MOESM10_ESM.xlsx]

## Sheet: Fig. 2b
Activity duration
Young	Middle-age
9	36
14	3
3	71
4	21
6	53
12	0
4	0
8	4
18	10
0	6
28	16
8	13
6	6
19	29
5	23
0	28
15	37
6	31
6	36
7	28
0	14
16	6
5	27
18	57
25	25
22	37
0	16
12	0
51	36
24	18
37	0
0	36
5	8
18	69
0	26
19	36
7	1
19	9
28	21
35	20
18	27
25	21
15	26
9	5
13	38
18
28
7
24
40
40
90
45
13
4
10

## Sheet: Fig. 2c
R self-renew duration
Young	Middle-age
5	29
0	3
28	102
0	0
6	44
9	82
5	92
5	34
23	102
34	6
24	50
5	27
4	25
16	4
0	13
23	28
7	34
10	30
0	27
4	0
0	0
10	87
19	7
56	43
25	104
15	9
57	103
3	0
51	27
15	15
37	49
0	61
0	59
14	52
5	0
0	30
12	0
17	15
3	9
34	15
16	12
29	12
9	2
6	76
11	24
8
21
4
19
30
40
98
41
8
64
12

## Sheet: Fig. 2d
R division interval
All			Div 1			Div 2			Div 3
Young	Middle-age		Young	Middle-age		Young	Middle-age		Young	Middle-age
4	3		4	3		0.5	24		5	13
5	24		5	2		6	33		7	93
8	2		8	67		3	4		11	13
3	67		3	49		5	6		9	12
0.5	33		3	7		11	30		7	28
3	49		7	24		4	0.5		4	5
7	7		9	36		2	9
6	4		11	81		3	96
3	13		4	81		4	18
5	24		3	91		4	105
9	36		11	91		27	14
11	6		3	2		3	20
5	81		1	6		4	83
7	81		3	5		1	5
4	91		6	3		4	8
3	91		8	12		8	12
11	2		53	13		7	0.5
3	30		24	5		19	2
11	6		6	1			7
1	0.5		2	0.5
4	93		31	1
3	5		12	5
6	3		7	2
2	12		13	6
8	13		14	41
53	9		6	103
3	5		2	13
24	96		15	2
6	9		15	26
4	1		11	14
2	0.5		6	48
31	18		5	22
4	105		8	58
11	13		0.5	24
12	1		6	11
7	14		1	1
27	12		16	22
13	5		27	5
14	20		28	5
6	2		31	11
3	83		89	2
2	6		19	29
15	41		7	42
4	103
9	13
15	2
11	5
1	26
7	14
6	48
5	22
8	8
0.5	28
4	58
6	24
8	12
4	5
1	11
16	1
27	75
28	22
31	0.5
7	5
89	2
19	5
19	7
7	11
	2
	29
	42

## Sheet: Fig. 2f
NR division interval			Div 1			Div 3			Div 5
Young	Middle-age		Young	Middle-age		Young	Middle-age		Young	Middle-age
0.5	0.5		0.5	0.5		0.5	0.5		1	3
0.5	0.5		7	0.5		0.5	0.5		0.5	4
0.5	0.5		5	0.5		0.5	1		0.5	2
0.5	0.5		1	0.5		0.5	0.5		1	1
0.5	5		0.5	2		1	0.5		0.5	0.5
0.5	2		0.5	2		1	0.5		0.5	1
0.5	5		0.5	4		0.5	3		2	1
1	1		0.5	2		0.5	3		0.5	3
7	2		0.5	3		0.5	1		5
5	4		0.5	1		0.5	0.5		0.5
1	8		1	0.5		3	5		1
1	0.5		1	2		0.5	0.5		2
1	2		0.5	2		0.5	5
1	3		1	0.5		3	3
1	3		1	1		3	0.5
1	0.5		0.5	0.5		2	0.5
1	0.5		0.5	0.5		0.5	3
0.5	0.5		0.5	0.5		0.5	3
0.5	1		1	9		1	0.5
0.5	0.5		1	2		0.5	7
0.5	12		0.5	4		3	15
0.5	0.5		3	3		0.5	3
0.5	1		0.5	1		0.5	10
0.5	0.5		0.5	0.5		0.5	1
4	3		0.5	3		2	0.5
0.5	2		0.5	2		2	2
5	5		0.5	1		0.5	0.5
0.5	2		1	3		0.5	8
0.5	11		1	1		0.5	3
0.5	0.5		1	0.5		0.5	0.5
0.5	0.5		0.5	0.5		1	1
0.5	4		0.5	0.5		1	11
0.5	0.5		0.5	1		1	0.5
1	0.5		0.5	6		0.5	4
0.5	0.5		0.5	11		1	14
0.5	1		2	1		0.5	1
0.5	0.5		2	3		0.5	0.5
3	0.5		0.5	1		0.5	0.5
0.5	1		0.5	0.5		0.5	0.5
1	0.5		0.5	3		0.5	0.5
0.5	0.5		1	1		0.5	0.5
0.5	3		0.5	2		7	3
1	3		2	8		8	0.5
0.5	3		1	0.5		7	9
0.5	1		1	1		2	0.5
0.5	9		0.5	1		0.5	2
1	2		0.5	1		0.5	0.5
0.5	3		0.5	9		0.5	0.5
1	1		1	0.5		4	2
0.5	4		1	5		7	6
1	2		8	1		2	0.5
0.5	0.5		1	3		0.5	0.5
0.5	0.5		1	5		0.5	0.5
5	3		1	1		1	3
0.5	1		3	1		3	4
1	1		0.5	1		0.5	1
1	1		3	12		0.5	0.5
0.5	5		0.5	4		0.5	1
0.5	0.5		8	0.5		0.5	2
3	5		0.5	7		0.5	2
0.5	0.5		2	0.5		0.5	2
0.5	1		3	2		0.5	3
0.5	1		1	2		0.5	0.5
1	3		0.5	0.5		0.5	3
3	1		0.5	3		2	0.5
0.5	0.5		0.5	3		5	0.5
2	3		1	0.5		0.5	4
0.5	2		0.5	0.5		1	11
1	1		0.5	1		0.5	1
0.5	0.5		1	15		5	0.5
0.5	0.5		0.5	4		0.5
0.5	3		1	0.5		0.5
3	1		1	2		0.5
2	0.5		0.5	7		1
0.5	2		0.5	3		0.5
0.5	1		0.5	2		3
1	0.5		2	2		0.5
0.5	5		0.5	6		1
0.5	0.5		0.5	0.5		2
0.5	0.5		0.5	2		0.5
0.5	0.5		0.5	4		5
0.5	0.5		0.5	1		0.5
0.5	0.5		0.5	0.5		0.5
0.5	0.5		2	2		7
0.5	5		2	3		1
0.5	1		1	0.5		1
0.5	3		1	1		1
0.5	3		0.5	0.5		5
1	6		0.5	0.5		1
0.5	6		18	1		6
1	0.5		0.5			0.5
1	0.5		4			1
1	11		4			0.5
0.5	1		0.5			0.5
0.5	3		0.5
0.5	9		0.5
0.5	2		0.5
0.5	2		0.5
1	7		0.5
3	15		0.5
3	3		0.5
0.5	0.5		2
0.5	1		1
0.5	0.5		0.5
0.5	1		0.5
2	2		0.5
2	0.5		0.5
0.5	1		0.5
1	10		0.5
1	1		0.5
0.5	3		0.5
0.5	1		0.5
0.5	0.5		0.5
1	0.5		3
0.5	0.5		6
0.5	2		0.5
0.5	6		0.5
1	2		0.5
2	2		1
2	0.5		0.5
5	8		0.5
0.5	0.5		0.5
5	4		1
0.5	1		0.5
1	0.5		0.5
1	8		1
0.5	0.5		0.5
1	1		0.5
0.5	11		0.5
2	1		0.5
2	0.5		1
0.5	1		2
1	3		0.5
0.5	3		0.5
1	0.5		0.5
0.5	2		0.5
0.5	1		0.5
0.5	1		2
0.5	0.5		5
1	9		5
1	0.5		1
0.5	0.5		2
1	0.5		0.5
2	0.5		5
1	1		5
8	4		5
1	0.5		3
1	11		3
1	4		0.5
1	3		1
6	5		0.5
0.5	1		0.5
1	1		0.5
0.5	0.5		0.5
0.5	0.5		0.5
0.5	4		7
1	5
1	2
1	1
1	14
0.5	1
0.5	11
3	1
0.5	3
3	0.5
3	0.5
0.5	0.5
1	0.5
0.5	5
0.5	2
0.5	1
8	0.5
0.5	0.5
1	0.5
0.5	0.5
0.5	0.5
0.5	2
2	2
3	0.5
0.5	1
0.5	0.5
0.5	6
0.5	1
0.5	1
0.5	1
1	0.5
0.5	0.5
0.5	0.5
1	12
0.5	4
0.5	1
0.5	1
0.5	3
2	0.5
0.5	2
0.5	0.5
7	0.5
8	7
7	0.5
0.5	0.5
0.5	0.5
2	2
2	2
0.5	8
0.5	0.5
0.5	0.5
1	3
0.5	1
0.5	2
0.5	9
0.5	0.5
0.5	0.5
1	0.5
1	2
2	0.5
0.5	0.5
0.5	1
0.5	1
0.5	1
0.5	3
0.5	0.5
0.5	0.5
4	0.5
7	2
1	4
1	0.5
1	2
0.5	1
0.5	15
0.5	2
0.5	6
1	0.5
1	0.5
0.5	4
0.5	0.5
6	4
0.5	0.5
0.5	0.5
1	0.5
1	2
0.5	7
0.5	3
2	1
0.5	7
0.5	0.5
0.5	0.5
0.5	3
0.5	4
0.5	2
2	1
0.5	1
1	1
2	0.5
2	1
1	2
0.5	2
0.5	3
2	6
0.5	3
1	1
5	2
1	0.5
0.5	1
0.5	2
2	0.5
0.5	2
0.5	5
0.5	4
18	1
0.5	0.5
4	2
4	14
3	2
4	3
1	3
3	6
10	3
3	2
2	3
0.5	0.5
0.5	3
0.5	0.5
0.5	1
0.5	0.5
0.5	0.5
0.5	2
0.5	0.5
0.5	0.5
0.5	1
0.5	0.5
0.5	0.5
0.5	2
0.5	1
0.5	1
0.5	0.5
6	3
0.5	0.5
1	4
0.5	11
0.5	1
0.5	0.5
0.5
10
0.5
0.5
4
0.5
0.5
0.5
2
0.5
1
2
3
1
0.5
2
5
0.5
0.5
2
0.5
0.5
0.5
0.5
0.5
1
3
1
0.5
5
8
0.5
0.5
0.5
4
8
1
0.5
1
2
0.5
0.5
0.5
0.5
0.5
3
6
2
3
0.5
1
4
0.5
3
0.5
0.5
0.5
1
0.5
0.5
0.5
1
5
0.5
0.5
0.5
1
2
3
0.5
0.5
0.5
0.5
0.5
1
3
0.5
0.5
0.5
5
1
0.5
0.5
8
1
0.5
0.5
0.5
0.5
0.5
0.5
7
0.5
0.5
0.5
0.5
1
0.5
1
1
1
1
1
1
2
0.5
0.5
0.5
1
0.5
0.5
0.5
2
3
1
3
5
1
5
1
5
1
2
0.5
0.5
0.5
6
0.5
5
5
5
1
0.5
0.5
0.5
3
3
0.5
1
0.5
1
0.5
1
1
0.5
1
0.5
0.5
0.5
0.5
0.5
0.5
1
0.5
0.5
2
7
0.5
1

## Sheet: Fig. 2i
	Young	Middle-age
LT self-renewal R cells	19.64	42.55
No LT self-renewal R cells	80.36	57.45

## Sheet: Fig. 2j
	Young	Middle-age
Resting R cells	8.92	29.79
No resting R cells	81.08	70.21

## Sheet: Fig. 2k
	Young	Middle-age
Div 1	100	53.8
Div 2		30.8
Div 3		15.4

## Sheet: Fig. 2m
Young			Middle-age
Division interval	Persisting time		Division interval	Persisting time
4	33		3	24
5	33		24	81
8	53		2	81
3	56		67	91
0.5	56		33	91
3	97		49	30
7	63		7	93
6			4	44
3			13	83
5			24	103
9			36	96
11			6	48
5			81	28
7			81	58
4			91	75
3			91
11			2
3			30
11			6
1			0.5
4			93
3			5
6			3
2			12
8			13
53			9
3			5
24			96
6			1
4			0.5
2			18
31			105
4			13
11			1
12			14
7			12
27			5
13			20
14			2
6			83
3			6
2			41
15			103
4			13
9			2
15			5
11			26
1			14
7			48
6			22
5			8
8			28
0.5			58
4			24
6			12
8			5
4			11
1			1
16			22
27			0.5
28			5
31			2
7			5
89			7
19			11
19			2
7			29
			42
