# Supplementary material for: Chronic in vivo imaging defines age-dependent alterations of neurogenesis in the mouse hippocampus
Source: Nat Aging. 2023 Feb 20;3(4):380–90. doi: 10.1038/s43587-023-00370-9 (PMC10154232; doi:10.1038/s43587-023-00370-9)
Supplement: Source Data Fig. 3 — Numerical source data. [file 43587_2023_370_MOESM11_ESM.xlsx]

## Sheet: Fig. 3
Fig. 3b
day of death	Young	Middle-age
1	59	65
2	64	69
3	46	43
4	32	33
5	22	29
6	19	14
7	14	11
8	13	5
9	12	10
10	22	5
11	19	10
12	30	4
13	22	12
14	23	12
15	12	1
16	13	5
17	6	8
18	8	4
19	7	7
20	1	1
21	1	3
22	2	2
23	2	/
24	2	1
25	2	/
26	1	1
27	/	1
28	/	1
29	/	1
30	/	/
31	1	/
32	/	/
33	/	/
34	/	/
35	/	/
36	/	/
37	/	1
38	1	/
39	/	1

## Sheet: Fig. 3c
Total cell death
Young	Middle-age
68.1818	100
81.8182	100
77.7778	75
100	100
25	100
90.4762	100
20	0
27.2727	0
58.3333	83.3333
0	83.3333
72.7273	100
90.9091	80
66.6667	50
56.5217	83.3333
50	25
0	63.6364
43.4783	69.2308
0	90
70	75
45	85.7143
0	69.2308
74.2857	66.6667
57.1429	62.5
85.7143	85.7143
54.5455	66.6667
55	54.5455
0	94.7368
37.931	90.9091
36.3636	100
82.3529	53.8462
100	80.9524
0	0
86.3636	62.5
45	33.3333
0	96.5517
86.6667	66.6667
0	84.6154
100	0
31.25	38.4615
96.4286	100
65.3846	88.2353
83.3333	100
68.1818	91.6667
52.6316	72.7273
100	81.8182
73.3333	75
52.9412	75
88.8889
100
72.2222
66.6667
18.1818
73.0769
95.6522
50
60

## Sheet: Fig. 3e
Early cell death			Late cell death
Young	Middle-age		Young	Middle-age
36.3636	100		31.8182	0
36.3636	33.3333		45.4545	66.6667
33.3333	50		44.4444	25
40	88.8889		60	11.1111
25	53.3333		0	46.6667
33.3333	100		57.1429	0
20	0		0	0
18.1818	0		9.09091	0
25	50		33.3333	33.3333
0	83.3333		0	0
40.9091	100		31.8182	0
77.2727	80		13.6364	0
25	33.3333		41.6667	16.6667
39.1304	16.6667		17.3913	66.6667
50	0		0	25
0	54.5455		0	9.09091
30.4348	61.5385		13.0435	7.69231
0	90		0	0
50	55		20	20
20	78.5714		25	7.14286
0	53.8462		0	15.3846
48.5714	16.6667		25.7143	50
57.1429	62.5		0	0
64.2857	50		21.4286	35.7143
18.1818	66.6667		36.3636	0
35	45.4545		20	9.09091
0	84.2105		0	10.5263
27.5862	90.9091		10.3448	0
27.2727	0		9.09091	100
35.2941	53.8462		47.0588	0
100	52.381		0	28.5714
0	0		0	0
36.3636	37.5		50	25
35	33.3333		10	0
0	72.4138		0	24.1379
76.6667	33.3333		10	33.3333
0	76.9231		0	7.69231
69.2308	0		30.7692	0
18.75	38.4615		12.5	0
60.7143	100		35.7143	0
30.7692	82.3529		34.6154	5.88235
66.6667	90.9091		16.6667	9.09091
54.5455	45.8333		13.6364	45.8333
21.0526	63.6364		31.5789	9.09091
100	54.5455		0	27.2727
26.6667	75		46.6667	0
17.6471	25		35.2941	50
33.3333			55.5556
80			20
27.7778			44.4444
66.6667			0
18.1818			0
30.7692			42.3077
52.1739			43.4783
50			0
60			0

## Sheet: Fig. 3g
Total number of cell division			Total number of R cell division			Total number of NR cell division
Young	Middle-age		Young	Middle-age		Young	Middle-age
21	10		2	3		19	7
10	2		1	2		9	5
8	7		1	2		7	7
4	8		2	1		2	11
7	14		2	3		5	3
20	1		2	1		18	2
4	1		1	1		3	0
10	5		3	2		7	3
11	5		6	3		5	2
1	2		1	2		15	4
21	4		6	1		18	8
21	5		3	3		9	9
11	5		2	1		16	14
22	3		6	3		3	15
5	10		2	2		18	10
1	12		1	3		4	11
22	19		4	5		8	10
5	19		1	4		17	5
9	13		1	3		30	11
19	12		2	1		5	3
1	11		1	1		9	8
33	7		3	2		8	15
6	13		1	2		11	8
13	5		4	2		26	0
10	10		2	2		28	10
18	18		7	3		15	19
1	10		1	2		12	12
28	1		2	1		0	1
32	12		4	2		20	24
17	21		2	2		17	13
15	1		3	1		0	10
1	15		1	3		28	0
21	2		1	1		9	8
19	28		2	4		8	13
1	14		1	1		13	7
29	12		1	2		5	20
10	1		1	1		25	8
12	9		4	1		22	8
15	16		2	3		18	2
9	10		4	3		15	12
27	23		2	3		3
23	10		1	2		10
20	10		2	2		12
18	3		3	1		6
5	15		2	3		15
14			4			12
16			4			5
8			2			8
19			4			22
15			3			18
8			3			4
10			2			3
25			3
22			4
5			1
4			1
