# Supplementary material for: Chronic in vivo imaging defines age-dependent alterations of neurogenesis in the mouse hippocampus
Source: Nat Aging. 2023 Feb 20;3(4):380–90. doi: 10.1038/s43587-023-00370-9 (PMC10154232; doi:10.1038/s43587-023-00370-9)
Supplement: Source Data Fig. 4 — Numerical source data. [file 43587_2023_370_MOESM12_ESM.xlsx]

## Sheet: Fig. 4c
Accumulated distance
Young	Middle-age
18.279	44.867
19.173	57.767
1.544	9.577
14.495	36.46
23.152	25.743
50.491	19.23
31.741	18.7
22.65	20.027
114.747	46.398
40.944	0.691
83.007	19.877
0.691	27.924
19.825	37.551
31.546	85.422
9.493	43.42
2.441	95.038
5.282	53.631
16.374	14.064
39.922	34.439
40.249	65.834
81.13	1.271
80.47	7.591
77.228	23.079
48.07	9.934
57.526	51.802
62.115	101.998
77.506	83.045
74.382	58.666
109.265	40.005
44.779	40.737
12.079	51.92
51.426	24.018
7.642	91.556
13.75	8.453
33.297	7.142
66.464	26.64
40.185	18.077
30.058	47.804
43.711	37.994
25.093	16.95
70.016	16.407
8.91	47.63
21.973	3.521
29.527	134.46
71.289	22.672
118.473	38.479
22.862	23.171
10.422	35.762
60.279	91.384
12.948	99.293

## Sheet: Fig. 4d
Mean speed
Young	Middle-age
3.6558	3.73892
2.739	4.44362
1.544	1.9154
2.899	4.05111
2.894	3.67757
3.6065	1.47923
2.64508	2.07778
1.8875	4.0054
8.19621	5.15533
6.824	0.691
8.3007	9.9385
0.691	3.4905
1.9825	4.17233
2.86782	6.57092
1.58217	5.4275
0.4882	4.7519
5.282	17.877
1.81933	2.00914
3.62927	4.91986
3.659	6.5834
6.24077	0.6355
8.94111	1.5182
7.7228	3.8465
3.69769	1.9868
3.83507	7.40029
4.141	9.27255
5.53614	20.7613
8.26467	5.33327
12.1406	5.715
6.397	4.52633
12.079	8.65333
17.142	8.006
3.821	4.16164
13.75	1.40883
5.5495	2.38067
3.28078	3.80571
9.49486	3.6154
4.465	3.98367
6.0116	3.454
4.3711	16.95
3.13662	3.2814
14.0032	3.66385
8.91	3.521
10.9865	16.8075
17.8223	3.77867
8.46236	9.61975
1.52413	3.86183
1.158	3.97356
3.54582	30.4613
4.316	7.63792

## Sheet: Fig. 4e
Migration distance
Young	Middle-age
14	5
17	8
5	1
12	5
16	8
20	14
11	14
10	14
9	18
2	6
11	10
9	1
14	12
13	11
10	6
25	5
5	1
7	11
8	11
18	11
2	14
5	11
7	10
14	15
9	16
11	15
4	15
11	10
7	14
9	8
6	1
3	5
26	2
6	1
3	6
7	9
5	7
17	9
13	4
1	5
6	10
16	10
1	5
10	1
8	2
6	14
6	15
9	15
6	19
14	3

## Sheet: Fig. 4g
Soma stabilization time
Young	Middle-age
18	8
43	11
24	44
18	32
15	41
25	25
19	56
25	36
16	21
14	51
12	51
25	19
19	23
36	51
21	49
40	52
23	32
16	26
23	36
48	29
37	50
37	45
15	23
18	28
17	32
39	24
18	20
56	48
29	45
56	15
25	27
21	34
29	32
38	30
38	20
18	22
16	11
55	20
38	30
	6

## Sheet: Fig. 4j
The total length of dendrites
	Young
1dpi	17.5103	14.1587	12.0076	67.3885	23.1306	35.0704	66.2714	32.7791	13.9827	34.1637	22.5733
3dpi	7.98555	14.8278	15.806	64.4502	79.3647	39.2029	61.9178	23.5729	21.1102	40.8954	7.31651
5dpi	39.6271	48.8736	31.1696	39.9921	90.0517	97.044	41.7963	44.1636	21.0662	44.1874	56.8188
7dpi	41.4609	15.1451	50.483	46.1651	124.649	24.6686	27.931	93.2016	37.1858	39.0721	96.0978
9dpi	48.631	25.9237	64.3528	41.0343	124.345	31.304	13.5857	43.8596	59.1296	41.6655	71.4042
11dpi	61.152	92.8292	93.5222	131.689	94.1296	157.991	34.0508	99.3222	48.124	17.7491	62.2324
13dpi	43.372	85.9657	126.215	130.4	169.877	180.454	18.7034	67.2182	107.345	31.3505	85.5711
20dpi	52.8717	96.4233	243.471	114.864	113.358	217.684	185.377	59.8603	196.499	167.484	50.6432
27dpi	53.6551	87.0852	515.922	389.995	388.138	166.753	246.647	194.976	195.722	185.594	60.5688
	Middle-age
1dpi	9.76352	59.8934	19.684	16.9789	25.7265	7.16194	29.4928	22.6506	51.7168	26.5501	6.44762	41.3087	12.1489
3dpi	7.34852	39.0755	17.2452	24.2658	21.5951	37.1052	30.503	14.1826	27.7028	38.1392	8.436	34.6129	25.1347
5dpi	5.624	51.8544	42.4735	22.5174	29.0185	5.70129	27.963	13.9507	65.2183	18.8284	77.2528	10.2698	18.3327
7dpi	4.98697	25.8986	47.3297	27.6376	32.9739	21.9495	15.0382	27.4591	21.6938	14.4012	92.2979	19.9799	60.2667
9dpi	5.624	50.4341	45.7918	44.0114	82.9592	72.8886	10.0512	7.27124	29.0209	4.45923	99.0867	21.5951	79.4243
11dpi	11.6746	50.1131	22.736	30.4472	78.2481	11.9065	11.6985	38.1807	35.7835	6.26104	107.048	24.1432	69.814
13dpi	4.34994	67.1219	40.2582	27.5603	24.5593	28.7559	16.8162	29.2075	58.7763	33.3841	52.7992	13.4764	78.1051
20dpi	6.07445	74.8543	19.684	32.3368	69.145	4.24064	12.2262	33.1604	25.0587	50.2084	104	8.88646	138.799
27dpi	7.79897	159.654	10.7976	26.5501	203.672	13.587	72.3905	21.0354	27.2085	76.2546	68.8157	17.9595	143.891
The number of branches
	Young
1dpi	1	1	1	3	1	1	1	1	1	3	1
3dpi	1	1	3	5	3	5	1	1	1	3	1
5dpi	1	1	1	1	5	5	1	3	1	3	3
7dpi	1	1	3	3	3	1	3	5	1	3	1
9dpi	1	1	3	4	5	3	1	5	1	4	1
11dpi	1	4	5	7	5	3	4	3	3	2	1
13dpi	2	2	6	7	6	3	1	3	7	4	3
20dpi	2	4	10	9	6	5	7	3	5	6	1
27dpi	3	4	18	10	12	3	7	5	7	7	1
	Middle-age
1dpi	1	1	1	1	1	1	1	1	2	1	1	1	1
3dpi	1	1	1	3	1	1	1	1	1	3	1	2	3
5dpi	1	1	1	3	1	1	1	1	3	1	1	1	3
7dpi	1	1	1	1	1	1	1	1	1	1	1	1	1
9dpi	1	1	1	3	3	3	1	1	1	1	1	1	3
11dpi	1	1	1	1	3	1	1	1	1	1	2	1	3
13dpi	1	3	1	1	1	1	1	1	2	2	1	1	1
20dpi	1	3	1	1	3	1	1	1	1	2	3	1	3
27dpi	1	4	1	1	4	1	3	1	1	4	3	1	5
