# Supplementary material for: Chronic in vivo imaging defines age-dependent alterations of neurogenesis in the mouse hippocampus
Source: Nat Aging. 2023 Feb 20;3(4):380–90. doi: 10.1038/s43587-023-00370-9 (PMC10154232; doi:10.1038/s43587-023-00370-9)
Supplement: Source Data Extended Data Fig. 1 — Numerical source data. [file 43587_2023_370_MOESM13_ESM.xlsx]

## Sheet: Extended Data Fig. 1c
Proportion of Gli1-targeted R cells/All R cells
20.5
28.3
17.4

## Sheet: Extended Data Fig. 1e
Composition of TOM+ cells
	2dpi	2wpi	1mpi	3mpi
R	88	65.8	64.1	61.6
NR	11.7	32	27.3	7.5
Neuron	0.3	2.2	8.6	30.9

## Sheet: Extended Data Fig. 1f
TOM+ Dcx+ cells
2dpi	2wpi	1mpi	3mpi
2	14	41	124
4	12	48	116
0	12	37	128
1	8		175

## Sheet: Extended Data Fig. 1h
Imaged	Control
324	306
281.143	312
480	510

## Sheet: Extended Data Fig. 1i
TOM+Ki67+ cells			TOM+ Ki67+ R cells
Imaged	Control		Imaged	Control
18	48		6	6
24	36		6	12
48	36		8	12

## Sheet: Extended Data Fig. 1j
TOM+ DCX+ R cells
Imaged	Control
366	514
642	636
516	684
