# Supplementary material for: Chronic in vivo imaging defines age-dependent alterations of neurogenesis in the mouse hippocampus
Source: Nat Aging. 2023 Feb 20;3(4):380–90. doi: 10.1038/s43587-023-00370-9 (PMC10154232; doi:10.1038/s43587-023-00370-9)
Supplement: Source Data Extended Data Fig. 3 — Numerical source data. [file 43587_2023_370_MOESM14_ESM.xlsx]

## Sheet: Extended Data Fig. 3a
Time to the first division
Young	Middle-age
3	18
9	17
4	12
18	9
26	1
2	15
23	32
3	22
7	80
3	12
1	21
1	64
9	87
25	89
55	10
39	85
46	1
52	6
32	1
18	6
58	1
39	23
43	29
1	15
30	54
1	12
4	21
31	12
5	40
5	51
20	13
61	38
20	26
25	28
61	1
36	59
54	1
1	44
70	1
39	1
33	13
73	28
12	21
22	25
46	63
38	31
57	29
39
12
1
25
1
4
31
14
11

## Sheet: Extended Data Fig. 3b
Activity duration without LT self-renewal R cells
Young	Middle-age
9	36
14	3
3	21
4	6
6	13
12	6
4	29
8	23
18	28
28	36
8	28
6	14
19	27
5	37
0	0
15	36
6	18
6	26
7	1
0	9
16	21
5	20
25	27
22	21
12	26
24	38
0
5
18
0
19
7
19
28
18
25
15
9
13
18
28
7
24
13
10

## Sheet: Extended Data Fig. 3c
R self-renewal duration without LT self-renewal R cells
Young	Middle-age
5	29
0	3
28	0
0	6
6	27
9	25
5	4
5	13
23	28
24	27
5	0
4	0
16	7
0	9
23	0
7	27
10	15
0	0
4	0
0	15
10	9
19	15
25	12
15	12
3	2
15	24
0
0
14
5
0
12
17
3
16
29
9
6
11
8
21
4
19
8
12

## Sheet: Extended Data Fig. 3d
Division interval of R cells that are not LT self-renewal
Young	Middle-age
4	3
5	24
8	2
3	24
0.5	5
3	3
7	12
6	13
3	9
5	5
9	9
11	5
5	20
7	6
4	2
3	5
11	26
3	14
11	5
1	11
4	1
3	22
6	0.5
2	5
8	2
53	5
3	7
24	11
6	2
4
2
12
13
14
6
3
2
15
11
1
7
6
5
8
0.5
4
6
8
4
1
16
19
19
7

## Sheet: Extended Data Fig. 3e
Division interval of NR cells that are not derived from LT self-renewal R cells
Young	Middle-age
0.5	2
0.5	5
0.5	1
0.5	2
0.5	1
0.5	0.5
0.5	12
1	0.5
7	1
5	0.5
1	3
1	2
1	3
1	1
1	4
1	2
1	0.5
0.5	0.5
0.5	0.5
0.5	5
0.5	1
0.5	3
0.5	3
0.5	6
4	6
0.5	0.5
5	0.5
0.5	1
0.5	0.5
0.5	1
0.5	2
0.5	0.5
0.5	1
1	10
0.5	1
0.5	2
0.5	6
3	2
0.5	2
1	0.5
0.5	8
0.5	0.5
1	4
0.5	1
0.5	0.5
0.5	8
1	0.5
0.5	1
1	5
0.5	1
1	1
0.5	0.5
0.5	0.5
5	4
0.5	5
1	2
1	1
0.5	14
0.5	1
3	11
0.5	1
0.5	3
0.5	0.5
1	0.5
3	0.5
0.5	0.5
2	5
0.5	2
1	1
0.5	0.5
0.5	0.5
0.5	0.5
3	0.5
2	0.5
0.5	2
0.5	2
1	0.5
0.5	1
0.5	0.5
0.5	6
0.5	1
0.5	1
0.5	1
0.5	0.5
0.5	0.5
0.5	0.5
0.5	3
0.5	0.5
1	0.5
0.5	0.5
1	2
1	4
1	0.5
0.5	2
0.5	1
0.5	15
0.5	2
0.5	6
1	0.5
3	0.5
3	4
0.5	0.5
0.5	4
0.5	0.5
0.5	0.5
2	0.5
2	2
0.5	7
1	3
1	1
0.5	7
0.5	0.5
0.5	0.5
1	3
0.5	4
0.5	2
0.5	1
1	1
2	1
2	0.5
5	1
0.5	2
5	2
0.5	3
1	6
1	3
0.5	1
1	2
0.5	0.5
2	1
2	2
0.5	0.5
1	2
0.5	5
1	4
0.5	1
0.5	0.5
0.5	2
0.5	14
1	2
1	3
0.5	3
1	6
2	3
1	2
8	3
1	0.5
1	3
1	0.5
1	1
6	0.5
0.5	0.5
1	2
0.5	1
0.5	0.5
0.5	0.5
1	0.5
1	0.5
1	0.5
1	0.5
0.5	1
0.5	1
8
0.5
1
0.5
0.5
0.5
2
3
0.5
0.5
0.5
0.5
0.5
0.5
1
0.5
0.5
1
0.5
0.5
0.5
0.5
2
0.5
0.5
7
8
7
0.5
0.5
2
2
0.5
0.5
0.5
0.5
0.5
0.5
1
1
0.5
0.5
6
0.5
0.5
1
1
0.5
2
0.5
1
2
2
1
0.5
0.5
2
0.5
1
5
1
0.5
0.5
2
0.5
0.5
0.5
18
0.5
4
4
3
4
1
3
10
3
2
0.5
0.5
0.5
0.5
0.5
0.5
0.5
0.5
0.5
0.5
0.5
0.5
0.5
0.5
0.5
0.5
6
0.5
1
0.5
0.5
0.5
0.5
10
0.5
0.5
4
0.5
0.5
0.5
8
0.5
0.5
0.5
4
8
1
0.5
1
2
0.5
0.5
0.5
0.5
0.5
3
6
2
3
0.5
1
4
0.5
3
0.5
0.5
0.5
1
0.5
0.5
0.5
1
5
0.5
0.5
0.5
1
2
3
0.5
0.5
0.5
0.5
0.5
1
3
0.5
0.5
0.5
5
1
0.5
0.5
8
1
0.5
0.5
0.5
0.5
0.5
0.5
7
0.5
0.5
0.5
0.5
1
0.5
1
1
1
1
1
1
2
0.5
1
1
0.5
1
0.5
0.5
0.5
0.5
0.5
0.5
1
7
0.5
1

## Sheet: Extended Data Fig. 3g
Successive round of cell division
Total			R			NR
Young	Middle-age		Young	Middle-age		Young	Middle-age
6	5		2	3		5	2
5	2		1	2		5	2
4	3		1	2		3	5
3	6		2	1		1	5
3	6		2	3		3	2
7	1		2	1		5	2
4	1		1	1		3	0
5	3		3	2		3	3
4	4		4	3		2	2
1	2		1	2		6	3
9	4		4	1		6	4
7	3		3	3		4	5
5	4		2	1		3	4
5	3		4	3		2	4
3	5		2	2		4	4
1	6		1	3		3	4
7	6		4	4		3	3
4	6		1	4		4	3
4	6		1	3		6	5
5	4		2	1		3	2
1	4		1	1		3	5
7	4		3	2		3	4
4	6		1	2		4	4
5	4		3	2		6	0
4	7		2	2		5	4
7	7		3	3		3	7
1	5		1	2		3	5
6	1		2	1		6	1
6	5		4	2		4	5
4	8		2	2		3	4
4	1		3	1		4	2
1	6		1	3		4	0
6	2		1	1		6	3
1	9		2	4		4	5
5	5		1	1		5	4
5	4		1	2		2	4
6	1		1	1		4	3
6	4		3	1		3	3
7	6		2	3		4	2
5	6		4	3		3	3
5	6		2	2		4
4	5		1	2		2
5	5		2	2		3
6	3		3	1		5
5	6		2	3		3
4			3			2
5			4
3			2
4			2
5			2
3			3
3			2
			3
			2
			1
			1

## Sheet: Extended Data Fig. 3j
Percentage of differnetiated division of R cells
All			Div 1			Div 2			Div 3
Young	Middle-age		Young	Middle-age		Young	Middle-age		Young	Middle-age
31.25	23.08		7.69	14.29		45.45	25		28.57	50
36.84	33.33		8.33	13.33		50	30.77		42.86	66.67
42.86	35.71		0	16.67		33.33	75		55.56	0
30.77	41.18		12.5	66.67		30	100		42.86	100
33.33	60		0	0		33.33	57.14		50
30			0			26.32			40
Percentage of differnetiated division of NR cells
All			Div 1			Div 3			Div 5
Young	Middle-age		Young	Middle-age		Young	Middle-age		Young	Middle-age
50.99	52.08		23.95	33.72		68.47	50.97		68.07	100
53.07	49.88		35.22	38.95		87.23	46.33		72.38	92.17
55.43	55.19		40.68	42.36		57.73	56.72		62.97	83.6
57.78	50.87		37.28	30.77		63.25	45.67		64.25	71.22
68.74	62.62		30.77	50		62.12	82.91		100
	60.53			31.29			62.11

## Sheet: Extended Data Fig. 3k
	Young	Middle-age
Neuron	91.5	79.8
R	6.3	19.19
NR	1.5	1.01
A	0.7	0

## Sheet: Extended Data Fig. 3l
	Young	Middle-age
Div 1	12.2	18.7
Div 2	33.5	34.6
Div 3	28.7	27.2
Div 4	16.5	14.1
Div 5	9.1	5.4
