# Supplementary material for: Chronic in vivo imaging defines age-dependent alterations of neurogenesis in the mouse hippocampus
Source: Nat Aging. 2023 Feb 20;3(4):380–90. doi: 10.1038/s43587-023-00370-9 (PMC10154232; doi:10.1038/s43587-023-00370-9)
Supplement: Source Data Extended Data Fig. 4 — Numerical source data. [file 43587_2023_370_MOESM15_ESM.xlsx]

## Sheet: Extended Data Fig. 4a
Direct displacement
Young	Middle-age
10.4496	13.7701
12.2075	33.0091
17.0905	2.05086
26.3682	19.9226
1.75788	14.6978
16.2604	33.3021
2.73448	24.8056
0.9766	58.5472
106.156	56.9846
6.39673	55.8127
36.7202	2.83214
21.1434	15.6256
9.71717	12.2075
17.3346	7.61748
36.3295	40.8707
16.0162	4.15055
27.0518	3.12512
24.415	3.46693
21.1434	67.7272
67.776	33.1556
11.9145	30.9094
28.7609	28.3214
3.51576	19.0437
6.3479	50.5879
11.9634	22.12
10.8403	20.0203
4.83417	6.10375
9.766	9.61951
10.3031	14.8443
24.5615	6.25024
3.80874	37.2085
3.80874	3.51576
46.9256	16.944
9.57068	15.3326
5.32247	8.00812
10.7914	44.6795
3.46693	4.59002
18.6531	5.17598
18.8484	36.9155
25.9776	50.832
12.1098	83.6946
7.56865	20.0203
15.7233	12.2075
14.3072	3.12512
31.8372	6.49439
7.12918	31.886
9.57068	43.6052
26.9542	6.05492
53.2247	16.2116
93.1676	5.3713

## Sheet: Extended Data Fig. 4b
Maximum speed
Young	Middle-age
12.207	20.321
8.91	26.008
1.544	4.98
5.88	13.283
5.133	6.118
29.044	4.026
5.524	3.814
4.026	8.977
22.194	25.768
15.207	0.691
29.023	18.785
1.761	9.481
5.459	24.243
9.122	32.748
5.098	17.605
1.092	58.999
5.282	30.415
7.259	3.937
5.7492	11.326
5.20067	26.204
28.325	0.6355
25.055	3.275
18.093	8.541
11.729	2.93
9.122	22.546
11.759	22.059
9.959	44.925
18.3805	14.947
32.5585	13.505
20.773	8.7415
12.079	33.843
42.76	10.753
4.367	17.754
13.75	2.847
20.233	4.172
10.3	6.783
28.659	5.88
12.891	26.408
34.513	20.35
15.168	16.95
16.231	8.185
8.6595	9.593
25.953	3.521
8.91	67.799
20.02	10.709
30.649	15.192
5.191	9.174
3.418	9.593
19.756	51.048
10.019	42.253

## Sheet: Extended Data Fig. 4f
The length of primary dendrite
	Young
1dpi	17.5103	14.1587	12.0076	37.3465	23.1306	35.0704	66.2714	32.7791	13.9827	22.0148	22.5733
3dpi	7.98555	14.8278	11.5653	21.3288	31.2029	21.6938	61.9178	23.5729	21.1102	23.4183	7.31651
5dpi	39.6271	48.8736	31.1696	39.9921	32.5744	44.4751	41.7963	22.1739	21.0662	21.4061	37.1692
7dpi	41.4609	15.1451	30.667	34.7625	63.3402	24.6686	13.7403	24.1861	37.1858	19.684	96.0978
9dpi	48.631	25.9237	30.1393	21.5927	46.5704	14.0362	13.5857	16.5976	59.1296	15.2248	71.4042
11dpi	61.152	40.8333	38.0653	38.081	40.3094	119.845	12.4901	61.5051	35.9537	10.4006	62.2324
13dpi	34.2455	55.4889	32.1277	30.2902	49.3348	122.721	18.7034	27.3795	25.1323	11.4799	54.0817
20dpi	29.5783	34.8304	45.0752	26.6866	40.2083	123.268	59.0454	33.0487	71.5733	51.9469	50.6432
27dpi	25.3294	34.299	55.9023	117.069	114.537	139.588	70.5962	67.3123	65.2135	51.3766	60.5688
	Middle-age
1dpi	9.76352	59.8934	19.684	16.9789	25.7265	7.16194	29.4928	22.6506	31.2864	26.5501	6.44762	41.3087	12.1489
3dpi	7.34852	39.0755	17.2452	13.8414	21.5951	37.1052	30.503	14.1826	27.7028	15.0382	8.436	20.0252	13.6548
5dpi	5.624	51.8544	42.4735	9.73151	29.0185	5.70129	27.963	13.9507	27.6828	18.8284	77.2528	10.2698	8.35872
7dpi	4.98697	25.8986	47.3297	27.6376	32.9739	21.9495	15.0382	27.4591	21.6938	14.4012	92.2979	19.9799	60.2667
9dpi	5.624	50.4341	45.7918	21.6486	55.2444	27.5603	10.0512	7.27124	29.0209	4.45923	99.0867	21.5951	61.4433
11dpi	11.6746	50.1131	22.736	30.4472	49.8962	11.9065	11.6985	38.1807	35.7835	6.26104	84.3444	24.1432	56.6869
13dpi	4.34994	51.2601	40.2582	27.5603	24.5593	28.7559	16.8162	29.2075	35.6658	29.5939	52.7992	13.4764	78.1051
20dpi	6.07445	51.5573	19.684	32.3368	32.4368	4.24064	12.2262	33.1604	25.0587	41.2447	61.6655	8.88646	72.1247
27dpi	7.79897	98.0373	10.7976	26.5501	102.112	13.587	42.8681	21.0354	27.2085	22.8052	38.0143	17.9595	56.4802
The length of the longest branch
	Young
1dpi	17.5103	14.1587	12.0076	18.826	23.1306	35.0704	66.2714	32.7791	13.9827	22.0148	22.5733
3dpi	7.98555	14.8278	2.7027	7.12993	25.1963	2.17497	61.9178	23.5729	21.1102	7.79897	7.31651
5dpi	39.6271	48.8736	31.1696	39.9921	32.5744	2.36155	41.7963	22.1739	21.0662	7.87626	37.1692
7dpi	41.4609	15.1451	30.667	7.05264	21.4834	24.6686	2.36155	20.774	37.1858	6.5249	96.0978
9dpi	48.631	25.9237	30.1393	21.5927	21.3288	9.54492	13.5857	6.49289	59.1296	8.40399	71.4042
11dpi	61.152	40.8333	15.9391	23.0534	16.7389	3.07587	7.66584	10.3924	7.74312	10.4006	62.2324
13dpi	34.2455	30.4768	23.4265	12.1251	20.0548	2.25225	18.7034	17.8276	3.79019	8.5453	54.0817
20dpi	29.5783	31.5963	14.9929	7.98555	23.1068	2.54813	3.07587	20.0228	3.15315	8.51329	50.6432
27dpi	25.3294	24.4047	20.9877	11.488	18.0664	3.07587	6.15174	13.1805	6.15174	8.06284	60.5688
	Middle-age
1dpi	9.76352	59.8934	19.684	16.9789	25.7265	7.16194	29.4928	22.6506	20.4303	26.5501	6.44762	41.3087	12.1489
3dpi	7.34852	39.0755	17.2452	13.8414	21.5951	37.1052	30.503	14.1826	27.7028	12.1489	8.436	14.5877	6.67947
5dpi	5.624	51.8544	42.4735	9.73151	29.0185	5.70129	27.963	13.9507	23.9579	18.8284	77.2528	10.2698	2.43884
7dpi	4.98697	25.8986	47.3297	27.6376	32.9739	21.9495	15.0382	27.4591	21.6938	14.4012	92.2979	19.9799	60.2667
9dpi	5.624	50.4341	45.7918	9.25962	16.6854	27.5603	10.0512	7.27124	29.0209	4.45923	99.0867	21.5951	61.4433
11dpi	11.6746	50.1131	22.736	30.4472	18.4872	11.9065	11.6985	38.1807	35.7835	6.26104	84.3444	24.1432	56.6869
13dpi	4.34994	51.2601	40.2582	27.5603	24.5593	28.7559	16.8162	29.2075	35.6658	29.5939	52.7992	13.4764	78.1051
20dpi	6.07445	51.5573	19.684	32.3368	6.89807	4.24064	12.2262	33.1604	25.0587	41.2447	14.9622	8.88646	60.413
27dpi	7.79897	98.0373	10.7976	26.5501	4.98697	13.587	42.8681	21.0354	27.2085	22.8052	14.4226	17.9595	56.4802
